# Supplementary material for: Segmental Arterial Mediolysis and Other Mimics of Medium Vessel Vasculitis: A Case and Review
Source: J Clin Med. 2026 May 16;15(10):3849. doi: 10.3390/jcm15103849 (PMC13207131; doi:10.3390/jcm15103849)
Supplement: Supplementary file 1 [file jcm-15-03849-s001.zip]

Archive with 1 entries (1 files):
- jcm-4272206-supplementary.pdf
